# Supplementary material for: Correlation of Mercury Occurrence with Age, Elemental Composition, and Life History in Sea-Run Food Fish from the Canadian Arctic Archipelago’s Lower Northwest Passage
Source: Foods. 2021 Oct 29;10(11):2621. doi: 10.3390/foods10112621 (PMC8618063; doi:10.3390/foods10112621)
Supplement: Supplementary file 1 [file foods-10-02621-s001.zip]

Archive with 1 entries (1 files):
- foods-1403299-supplementary.pdf
